# Supplementary material for: Automatic Detection of Diseased Tomato Plants Using Thermal and Stereo Visible Light Images
Source: PLoS One. 2015 Apr 10;10(4):e0123262. doi: 10.1371/journal.pone.0123262 (PMC4393321; doi:10.1371/journal.pone.0123262)
Supplement: S1 Source Code — (ZIP) [file pone.0123262.s002.zip]

Archive with 21 entries (21 files):
- Calculate_Global_Features.m
- Calculate_Local_Features.m
- functions/calculate_disease_detection_results.m
- functions/calculate_global_feature_set.p
- functions/calculate_local_feature_set.p
- functions/global_analysis_of_data.p
- functions/linearly_normalize.m
- functions/train_to_detect_diseased_regions.p
- Licence.txt
- main_disease_classification.m
- Mat_files/diseased_mat_rect_16_10_2012.mat
- Mat_files/global_feature_set.mat
- Mat_files/local_feature_set.mat
- Mat_files/normal_mat_rect_16_10_2012.mat
- Mat_files/rr_a_b_training_data_15_7_p47_p4.mat
- Mat_files/rr_a_b_training_data_17_7.mat
- Results/Disease Detection Resutls.xlsx
- Results/Figure_12.png
- Results/Figure_12_1.png
- Results/Figure_7.fig
- Results/Figure_7.png
