# Supplementary material for: Automatic Detection of Diseased Tomato Plants Using Thermal and Stereo Visible Light Images
Source: PLoS One. 2015 Apr 10;10(4):e0123262. doi: 10.1371/journal.pone.0123262 (PMC4393321; doi:10.1371/journal.pone.0123262)
Supplement: S1 Source Code — (ZIP) [file pone.0123262.s002.zip › Calculate_Global_Features.m]

%% Parallel Programming for faster resutls
numcores = feature('numcores');
if isempty(gcp('nocreate')) && (numcores > 1)
    parpool(numcores-1);
end

%% Add Functions
addpath (genpath('functions'));
curr_dir_parent = 'AllData';
time_taken = [];
%%
global_feature_set = cell(1,13);

for dayv = 5:13
    fprintf('Calculating Global Features for Day%d\n', dayv);
    load(strcat('S', num2str(dayv-4), '_Data.mat'));
    global_feature_set{dayv} = calculate_global_feature_set(xldata);
end
save('Mat_files/global_feature_set.mat', 'global_feature_set');
