# Supplementary material for: Automatic Detection of Diseased Tomato Plants Using Thermal and Stereo Visible Light Images
Source: PLoS One. 2015 Apr 10;10(4):e0123262. doi: 10.1371/journal.pone.0123262 (PMC4393321; doi:10.1371/journal.pone.0123262)
Supplement: S1 Source Code — (ZIP) [file pone.0123262.s002.zip › Calculate_Local_Features.m]

%% Parallel Programming for faster resutls
numcores = feature('numcores');
if isempty(gcp('nocreate')) && (numcores > 1)
    parpool(numcores-1);
end

%% Add Functions
addpath (genpath('functions'));
curr_dir_parent = 'AllData';
time_taken = [];

%% Calculate Local feature set
fprintf('Training to classify diseased regions for local feature set \n-------- \n');
svmStruct = train_to_detect_diseased_regions('S8_Data.mat', 'Mat_files/normal_mat_rect_16_10_2012.mat', 'Mat_files/diseased_mat_rect_16_10_2012.mat');
fprintf('Classifying each plant into healthy and diseased regions for local feature set \n-------- \n');
local_feature_set = cell(13,1);
for dayv = 5:13
    fprintf('Calculating local feature set for Day%d\n', dayv);
    load(strcat('S', num2str(dayv-4), '_Data.mat'));
    local_feature_set{dayv,1} = calculate_local_feature_set(svmStruct, xldata);
end
save('Mat_files/local_feature_set.mat', 'local_feature_set');
