# Supplementary material for: Automatic Detection of Diseased Tomato Plants Using Thermal and Stereo Visible Light Images
Source: PLoS One. 2015 Apr 10;10(4):e0123262. doi: 10.1371/journal.pone.0123262 (PMC4393321; doi:10.1371/journal.pone.0123262)
Supplement: S1 Source Code — (ZIP) [file pone.0123262.s002.zip › functions/calculate_disease_detection_results.m]

function classify_resuts_day13 = calculate_disease_detection_results(X1, ind_a_val, ind_b_val, SheetRow, File_xl)
rra = cell(200,1); rrb = cell(200,1); rrbi = cell(200,1);
L = length(ind_a_val);
if L==17
    load('rr_a_b_training_data_17_7.mat'); %load random numbers to generate results published in Paper.
else
    load('rr_a_b_training_data_15_7_p47_p4.mat'); %load random numbers to generate results published in Paper.
end
%%%%%%%% uncomment the lines below to generate the random numbers%%%%%%
%%%%%%%%%%%%%%%%%%%%%%%%%%%%%%%%%%%%%%%%%%%%%%%%%%%%%%%%%%%%%%%%%%%%%%%
% for i = 1:200                     
%     rra{i} = randperm(L, 7);      
%     rrb{i} = randperm(54, L);     
%     rrbi{i} = randperm(L, 7);     
% end                               
%%%%%%%%%%%%%%%%%%%%%%%%%%%%%%%%%%%%%%%%%%%%%%%%%%%%%%%%%%%%%%%%%%%%%%%
%%%%%%%%%%%%%%%%%%%%%%%%%%%%%%%%%%%%%%%%%%%%%%%%%%%%%%%%%%%%%%%%%%%%%%%
c_p_svm = cell(13,1); mcp_svm = cell(13,1); sn_svm = cell(13,1); sp_svm = cell(13,1);
pp_svm = cell(13,1); msens_svm = cell(13,1); mspec_svm = cell(13,1); mppv_svm = cell(13,1);
ssens_svm = cell(13,1); sspec_svm = cell(13,1); sppv_svm = cell(13,1); scp_svm = cell(13,1);
startday = 5;
parfor dayv = startday:13
    for i = 1:200
        r_a = rra{i};
        r_b = rrb{i};
        r_bi = rrbi{i};
        
        ind_b_val_n = ind_b_val(r_b);
        X = X1{dayv};
        X_train_a = X(ind_a_val(r_a),:);
        X_train_b = X(ind_b_val_n(r_bi),:);
        
        X_train = [X_train_a; X_train_b];
        nr_a = zeros(L,1); nr_b = zeros(L,1);
        nr_a(r_a) = 1; nr_b(r_bi) = 1; 
        
        tst_ids_a = ind_a_val(~nr_a);
        tst_ids_b = ind_b_val_n(~nr_b);
        
        X_test_a = X(tst_ids_a,:);
        X_test_b = X(tst_ids_b,:);
        
        X_test = [X_test_a; X_test_b];
        
        group = [ones(length(r_a),1); ones(length(r_bi),1)+1];
        
        orig_class = [ones(length(tst_ids_a),1); ones(length(tst_ids_b),1)+1];
        
        svmStruct = svmtrain(X_train, group, 'kernel_function', 'rbf', 'rbf_sigma' , 3);
        Group_svm = svmclassify(svmStruct,X_test);
        G_svm{dayv}(:,i) = Group_svm;
        correct_classify_svm = orig_class==Group_svm;
        correct_percentage_svm = sum(correct_classify_svm)/length(orig_class)*100;
        c_p_svm{dayv}(i) = correct_percentage_svm;
        mcp_svm{dayv} = mean(c_p_svm{dayv});
        True_negative_svm = orig_class == 1 & Group_svm == 1;
        True_positive_svm = orig_class == 2 & Group_svm == 2;
        False_negative_svm = orig_class == 1 & Group_svm == 2;
        False_positive_svm = orig_class == 2 & Group_svm == 1;
        Sensitivity_svm = sum(True_positive_svm)/(sum(True_positive_svm)+sum(False_negative_svm)+realmin);
        Specificity_svm = sum(True_negative_svm)/(sum(True_negative_svm)+sum(False_positive_svm)+realmin);
        PPV_svm = sum(True_positive_svm)/(sum(True_positive_svm)+sum(False_positive_svm)+realmin);

        sn_svm{dayv}(i) = Sensitivity_svm;
        sp_svm{dayv}(i) = Specificity_svm;
        pp_svm{dayv}(i) = PPV_svm;
        msens_svm{dayv} = mean(sn_svm{dayv})*100;
        mspec_svm{dayv} = mean(sp_svm{dayv})*100;
        mppv_svm{dayv} = mean(pp_svm{dayv})*100;
        ssens_svm{dayv} = std(sn_svm{dayv})*100;
        sspec_svm{dayv} = std(sp_svm{dayv})*100;
        sppv_svm{dayv} = std(pp_svm{dayv})*100;
        scp_svm{dayv} = std(c_p_svm{dayv});        
    end
    fprintf('Calculating results for Day%d \n', dayv);
end
classify_resuts_day13 = G_svm{13};
Dir_xl = 'Results';
fprintf('Saving Results .....');
xlswrite(fullfile(Dir_xl, File_xl), cell2mat(mcp_svm)', 'Data', sprintf('G%d:O%d', SheetRow+3, SheetRow+3));
xlswrite(fullfile(Dir_xl, File_xl), cell2mat(msens_svm)', 'Data', sprintf('G%d:O%d', SheetRow+18, SheetRow+18));
xlswrite(fullfile(Dir_xl, File_xl), cell2mat(mspec_svm)', 'Data', sprintf('G%d:O%d', SheetRow+33, SheetRow+33));
xlswrite(fullfile(Dir_xl, File_xl), cell2mat(mppv_svm)', 'Data', sprintf('G%d:O%d', SheetRow+48, SheetRow+48));
xlswrite(fullfile(Dir_xl, File_xl), cell2mat(scp_svm)', 'Data', sprintf('G%d:O%d', SheetRow+63, SheetRow+63));
xlswrite(fullfile(Dir_xl, File_xl), cell2mat(ssens_svm)', 'Data', sprintf('G%d:O%d', SheetRow+78, SheetRow+78));
xlswrite(fullfile(Dir_xl, File_xl), cell2mat(sspec_svm)', 'Data', sprintf('G%d:O%d', SheetRow+93, SheetRow+93));
xlswrite(fullfile(Dir_xl, File_xl), cell2mat(sppv_svm)', 'Data', sprintf('G%d:O%d', SheetRow+108,SheetRow+108));

fprintf('Classification Results are saved in %s\n\n', fullfile(Dir_xl, File_xl));
