# Supplementary material for: Automatic Detection of Diseased Tomato Plants Using Thermal and Stereo Visible Light Images
Source: PLoS One. 2015 Apr 10;10(4):e0123262. doi: 10.1371/journal.pone.0123262 (PMC4393321; doi:10.1371/journal.pone.0123262)
Supplement: S1 Source Code — (ZIP) [file pone.0123262.s002.zip › functions/linearly_normalize.m]

function resulted_im = linearly_normalize(im)

temp_im = double(im);
temp_im = temp_im - min(temp_im(:));
temp_im = temp_im./max(temp_im(:));

resulted_im = temp_im;
