# Supplementary material for: Automatic Detection of Diseased Tomato Plants Using Thermal and Stereo Visible Light Images
Source: PLoS One. 2015 Apr 10;10(4):e0123262. doi: 10.1371/journal.pone.0123262 (PMC4393321; doi:10.1371/journal.pone.0123262)
Supplement: S1 Source Code — (ZIP) [file pone.0123262.s002.zip › Licence.txt]

Please run "main_disease_classification.m" to regenerate the results in the PLOS ONE paper, "Automatic Detection of Diseased Tomato Plants using Thermal and Stereo Visible Light Images". The results are automatically saved in Results/Disease Detection Resutls.xlsx.

The Data and Source Code has been tested in Matlab(R) 2014b, and is made available for use by other researchers according to the PLOS ONE data sharing policy.

Please cite using the following references: 
1. "Raza SEA, Prince G, Clarkson J, Rajpoot NM (2015) Automatic Detection of Diseased Tomato Plants using Thermal and Stereo Visible Light Images, PLOS ONE" and 
2. "Raza SEA, Sanchez V, Prince G, Clarkson J, Rajpoot NM (2015) Registration of thermal and visible light images using silhouette extraction. Pattern Recognition".
