# Supplementary material for: Automatic Detection of Diseased Tomato Plants Using Thermal and Stereo Visible Light Images
Source: PLoS One. 2015 Apr 10;10(4):e0123262. doi: 10.1371/journal.pone.0123262 (PMC4393321; doi:10.1371/journal.pone.0123262)
Supplement: S1 Source Code — (ZIP) [file pone.0123262.s002.zip › main_disease_classification.m]

clc
clear
close all;
%% Parallel Programming for faster resutls
numcores = feature('numcores');
if isempty(gcp('nocreate')) && (numcores > 1)
    parpool(numcores-1);
end
%% Calculate feature sets
addpath (genpath('functions'));
addpath Mat_files;
load('S1_Data.mat');

load('Mat_files/global_feature_set.mat');
load('Mat_files/local_feature_set.mat');

% Uncomment the lines below to recalculate the local and global features
% Calculate_Global_Features; %Calculate Global Features% Comment this line to calculate disease detection results from already calculated features set
% Calculate_Local_Features; %Calculate Local Features% Comment this line to calculate disease detection results from already calculated features set

treat = cell2mat(xldata.treat);
a = 1:71;
ind_a_val = a(treat==1);   ind_b_val = a(treat~=1);

%% Figure 7
% Scatterplot of the standard deviation (sigma_p1 & sigma_p2) of data, corresponding to diseased pixels for
% healthy and diseased plants (day13), along the 1st and 2nd principal components respectively.
Local_feature_day13 = local_feature_set{13};
figure('Position', [500 100 1000 800]);
plot(Local_feature_day13(treat==1, 1), Local_feature_day13(treat==1, 2), '*');
hold on;
plot(Local_feature_day13(treat~=1, 1), Local_feature_day13(treat~=1, 2), 'r*');
legend('Healthy', 'Diseased');
xlabel('\sigma_{p1}'); ylabel('\sigma_{p2}');
print(gcf, '-dpng', 'Results/Figure_7.png');

%% Classification using Global Feature Set
fprintf('Classifying %s\n\n', 'using Global Feature Set');
SheetRow = 1;
File_xl = 'Disease Detection Resutls.xlsx';
X1 =cell(13,1); 
for dayv = 5:13
    X1{dayv} = horzcat(global_feature_set{dayv}.mean_Y...
        , global_feature_set{dayv}.mean_C ...
        , global_feature_set{dayv}.std_scL ...
        , global_feature_set{dayv}.std_disp ...
        , global_feature_set{dayv}.std_scA);
end
X1_Global_13 = X1{13};
% Calculate and display Result
classify_resuts_G = calculate_disease_detection_results(X1, ind_a_val, ind_b_val, SheetRow, File_xl);

%% Classification using Local Feature Set
fprintf('Classifying %s\n\n', 'using Local Feature Set');
SheetRow = 2;
File_xl = 'Disease Detection Resutls.xlsx';
X1 =cell(13,1);
for dayv = 5:13
    X1{dayv} = local_feature_set{dayv}(:,1:2);
end
X1_Local_13 = X1{13};
% Calculate and display Result
classify_resuts_L = calculate_disease_detection_results(X1, ind_a_val, ind_b_val, SheetRow, File_xl);

%% Correlation between Local and Global feature set results
percentage_agreement = zeros(200,1);
for i = 1:200
    percentage_agreement(i) = sum(classify_resuts_G(:,i)==classify_resuts_L(:,i))/length(classify_resuts_G(:,i));
end
fprintf('-------------------------------------------------------------------------------------------------------------------------------\n');
fprintf('The average percentage agreement between the classification results using global and local features is calculated to be: %0.2f%%\n', ...
    mean(percentage_agreement)*100);
fprintf('-------------------------------------------------------------------------------------------------------------------------------\n\n');

%% Figure 12
% Projection of features on 1st and 2nd principal component after performing PCA. The
% projection shows feature values corresponding to some of the plants which were not inoculated with any
% disease, occur in disease regions. A couple of these plants are marked as p4 & p47 and are shown in
% Figure 13.
[~,score] = pca([X1_Global_13, X1_Local_13]);
figure('Position', [500 100 1000 800]);
plot(score(treat==1, 1), score(treat==1, 2), '*');
hold on;
plot(score(treat~=1, 1), score(treat~=1, 2), 'r*');
legend('Healthy', 'Diseased');
xlabel('1st Principal Component'); ylabel('2nd Principal Component');
print(gcf, '-dpng', 'Results/Figure_12.png');

%% Classification using Colour Only Features
fprintf('Classifying %s\n\n', 'using Colour Only Features');
SheetRow = 5;
File_xl = 'Disease Detection Resutls.xlsx';
X1 =cell(13,1); 
for dayv = 5:13
    X1{dayv} = horzcat(global_feature_set{dayv}.mean_Y...
        , global_feature_set{dayv}.mean_C ...
        );
end
% Calculate and display Result
calculate_disease_detection_results(X1, ind_a_val, ind_b_val, SheetRow, File_xl);

%% Classification using Colour + Thermal Features
fprintf('Classifying %s\n\n', 'using Colour + Thermal Features');
SheetRow = 6;
File_xl = 'Disease Detection Resutls.xlsx';
X1 =cell(13,1); 
for dayv = 5:13
    X1{dayv} = horzcat(global_feature_set{dayv}.mean_Y...
        , global_feature_set{dayv}.mean_C ...
        , global_feature_set{dayv}.std_scL ...
        , global_feature_set{dayv}.std_scA);
end
% Calculate and display Result
calculate_disease_detection_results(X1, ind_a_val, ind_b_val, SheetRow, File_xl);

%% Classification using Colour + Depth Features
fprintf('Classifying %s\n\n', 'using Colour + Depth Features');
SheetRow = 7;
File_xl = 'Disease Detection Resutls.xlsx';
X1 =cell(13,1); 
for dayv = 5:13
    X1{dayv} = horzcat(global_feature_set{dayv}.mean_Y...
        , global_feature_set{dayv}.mean_C ...
        , global_feature_set{dayv}.std_disp ...
        );
end
% Calculate and display Result
calculate_disease_detection_results(X1, ind_a_val, ind_b_val, SheetRow, File_xl);

%% Classification using Global Feature Set with p4 and p47 marked as diseased
fprintf('Classifying %s\n\n', 'using Global Feature Set with p4 and p47 marked as diseased');
ind_a_val(ind_a_val==4)=[];
ind_a_val(ind_a_val==47)=[];
ind_b_val = [ind_b_val(1:3),4,ind_b_val(4:35),47,ind_b_val(36:end)];
SheetRow = 3;
File_xl = 'Disease Detection Resutls.xlsx';
X1 =cell(13,1); 
for dayv = 5:13
    X1{dayv} = horzcat(global_feature_set{dayv}.mean_Y...
        , global_feature_set{dayv}.mean_C ...
        , global_feature_set{dayv}.std_scL ...
        , global_feature_set{dayv}.std_disp ...
        , global_feature_set{dayv}.std_scA);
end
% Calculate and display Result
calculate_disease_detection_results(X1, ind_a_val, ind_b_val, SheetRow, File_xl);

%% Classification using Local Feature Set with p4 and p47 marked as diseased
fprintf('Classifying %s\n\n', 'using Local Feature Set with p4 and p47 marked as diseased');
SheetRow = 4;
File_xl = 'Disease Detection Resutls.xlsx';
X1 =cell(14,1);
for dayv = 5:13
    X1{dayv} = local_feature_set{dayv}(:,1:2);
end
% Calculate and display Result
calculate_disease_detection_results(X1, ind_a_val, ind_b_val, SheetRow, File_xl);
