# Supplementary material for: Automatic Detection of Diseased Tomato Plants Using Thermal and Stereo Visible Light Images
Source: PLoS One. 2015 Apr 10;10(4):e0123262. doi: 10.1371/journal.pone.0123262 (PMC4393321; doi:10.1371/journal.pone.0123262)
Supplement: S1 Source Code — (ZIP) [file pone.0123262.s002.zip › Results/Disease Detection Resutls.xlsx]

## Sheet: Data
Mean Accuracy
						Day5	Day6	Day7	Day8	Day9	Day10	Day11	Day12	Day13
Global Feature set						68.4	69.8	70.1	72.95	79.7	83.4	88.075	89.9	89.6
Local Feature set						60.675	53.7	63.975	58.775	76.25	80.525	86.75	83	89.925
Global Feature set with p4 and p47 as diseased						73.9375	74.2188	77.125	77.375	85.1875	86.9688	91.2812	93.5625	92.6875
Local Feature set with p4 and p47 as diseased						65.125	56.5625	70.0312	63.9688	76.9062	88.0938	88.7812	88.9062	95.9688
Colour Only						48.375	49.1	53.25	58.5	68.4	77.175	80.075	80.025	84.25
Colour + thermal						66.75	67.975	66.525	68.3	73.225	79.675	83.675	86.975	86.175
Colour + depth						52	56.525	64.05	66.175	78.825	81.4	86.05	87.4	89.225
Mean Sensitivity
Global Feature set						70.0094	71.4897	71.1531	76.9406	86.4509	90.6289	92.5534	93.1304	91.5636
Local Feature set						60.946	53.0741	66.7061	58.9048	77.4136	83.0036	88.7014	81.4633	88.8556
Global Feature set with p4 and p47 as diseased						77.2592	77.5031	80.2168	81.8385	94.5889	97.1226	98.6343	99.0528	97.4677
Local Feature set with p4 and p47 as diseased						67.2169	56.6262	76.3254	63.6854	77.604	93.6383	92.0407	89.8397	98.9222
Colour Only						46.373	47.9345	56.9831	60.9527	76.6447	86.5177	90.9291	86.1468	88.1004
Colour + thermal						70.1237	70.9434	70.3945	73.6212	80.5242	88.691	90.5926	91.0813	88.8577
Colour + depth						51.5904	57.5231	66.6069	67.8241	83.3775	86.4088	91.0962	90.8125	91.2898
Mean Specificity
Global Feature set						70.5129	73.1054	73.5909	72.827	77.4763	79.8776	85.7233	88.2854	89.0304
Local Feature set						62.3519	54.7836	64.2693	61.5918	78.9126	81.038	86.195	86.3883	92.0503
Global Feature set with p4 and p47 as diseased						74.1104	76.6414	78.5083	76.5088	81.1063	81.9661	87.0475	90.2907	90.0641
Local Feature set with p4 and p47 as diseased						65.929	57.9105	69.2919	68.7778	80.0535	86.597	87.6002	89.7073	94.2481
Colour Only						48.3652	49.0882	52.3987	58.4703	66.9631	74.0458	76.3638	77.8362	83.1231
Colour + thermal						67.4205	69.5085	67.5034	67.2055	70.3297	75.7835	80.8625	85.2789	85.5797
Colour + depth						52.1448	56.6623	64.3295	66.7105	77.8217	79.3805	83.3532	85.8095	88.4345
Mean PPV
Global Feature set						67.1	69.65	71.4	68.4	72.1	75.15	83.15	86.5	87.75
Local Feature set						60	52.8	60	61.3	77.9	78.8	84.8	86.35	91.7
Global Feature set with p4 and p47 as diseased						71.25	72.8125	74.8125	72.4375	76	76.75	83.9375	88.1875	88.0625
Local Feature set with p4 and p47 as diseased						62.5	55.375	62.3125	68.9375	79.875	83.5	85.375	88.4375	93.1875
Colour Only						39.6	43.05	45	51.85	57.9	66.45	69.25	73.3	80.2
Colour + thermal						62.65	65.25	62.65	60.05	62.55	68.8	76.4	82.7	83.55
Colour + depth						47.3	52.9	60.6	64	74.65	75.9	80.45	83.75	87.1
Sigma Accuracy
Global Feature set						10.6067	9.97283	8.86753	9.43358	8.20038	7.36282	6.25419	6.0972	5.85332
Local Feature set						10.2565	10.202	9.3816	9.96851	9.14361	7.33953	6.54996	6.47764	5.85584
Global Feature set with p4 and p47 as diseased						11.8239	9.64463	9.57318	9.1135	8.00709	7.40776	6.56844	5.80751	5.81427
Local Feature set with p4 and p47 as diseased						9.97327	10.9739	9.67227	10.1415	9.85123	7.965	7.04151	6.73197	5.00853
Colour Only						8.6666	8.96335	10.6303	12.1651	9.18487	7.8711	7.82146	7.51042	6.86829
Colour + thermal						10.047	10.2616	9.8888	10.1427	9.37624	8.14562	7.42597	6.70441	7.21141
Colour + depth						9.64183	10.7296	10.1297	10.4662	8.89607	7.28391	6.46968	6.2196	5.71733
Sigma Sensitivity
Global Feature set						13.1872	12.1094	10.5248	11.9928	10.087	7.51695	5.53269	5.7817	6.45634
Local Feature set						13.1497	12.131	11.7339	14.0526	11.5669	9.56521	7.27521	7.31281	6.34582
Global Feature set with p4 and p47 as diseased						14.4822	14.0986	12.2233	11.2105	8.95796	6.10063	4.22757	3.63665	5.21
Local Feature set with p4 and p47 as diseased						12.0159	12.511	14.3941	13.6336	12.6044	9.7136	6.896	7.456	4.00371
Colour Only						17.7755	15.3134	23.2892	18.3292	14.0544	9.98145	10.7718	10.201	8.03614
Colour + thermal						13.6716	13.2495	14.6721	13.2071	11.7381	8.92734	8.56215	7.12724	8.09761
Colour + depth						16.4751	14.6073	14.5262	12.7791	11.2826	9.36084	6.9468	6.7524	5.90889
Sigma Specificity
Global Feature set						13.6614	14.2053	13.5035	11.4106	10.9334	9.69852	9.23322	8.82821	8.46096
Local Feature set						14.386	13.3999	11.4566	15.4327	11.983	9.78213	8.73941	9.44225	8.08608
Global Feature set with p4 and p47 as diseased						13.2454	13.4802	12.7762	11.0894	10.2215	9.7922	9.3295	8.82332	8.82526
Local Feature set with p4 and p47 as diseased						12.7069	13.5714	12.113	15.4882	12.0065	10.8463	10.1231	9.57662	7.5492
Colour Only						10.3453	9.99099	11.3917	12.2431	11.2849	10.0657	10.0195	10.0557	10.1431
Colour + thermal						13.4259	14.6342	12.3847	11.2636	10.3471	9.99338	10.19	9.61805	9.98555
Colour + depth						10.5738	11.8837	12.6071	12.7384	11.1374	9.17504	8.75617	8.85622	8.33886
Sigma PPV
Global Feature set						20.0399	20.579	19.2325	17.9177	16.3686	14.3179	12.3426	11.1972	10.2451
Local Feature set						20.957	19.7766	18.5938	22.6467	15.5499	13.7662	10.8419	10.475	8.86016
Global Feature set with p4 and p47 as diseased						18.5447	19.3502	18.6914	16.3532	15.468	14.9874	12.8639	11.5668	11.4371
Local Feature set with p4 and p47 as diseased						18.5023	20.1092	19.0657	21.7764	14.6563	14.8146	13.3275	11.9501	9.44415
Colour Only						21.6375	20.4275	21.757	21.6662	19.9394	17.6765	17.3042	14.7716	13.9619
Colour + thermal						19.9113	20.7628	19.5291	19.0344	16.9835	16.4289	15.2051	12.8661	12.7952
Colour + depth						20.6115	19.4029	19.1435	17.2478	14.2087	13.307	11.9588	11.3615	10.2035
